# Supplementary material for: Rapid Classification and Differentiation of Sepsis-Related Pathogens Using FT-IR Spectroscopy
Source: Microorganisms. 2024 Jul 12;12(7):1415. doi: 10.3390/microorganisms12071415 (PMC11279078; doi:10.3390/microorganisms12071415)
Supplement: Supplementary file 1 [file microorganisms-12-01415-s001.zip]

Archive with 1 entries (1 files):
- microorganisms-3060862-supplementary.pdf
